# Supplementary material for: Rough and smooth variants of Mycobacterium abscessus are differentially controlled by host immunity during chronic infection of adult zebrafish
Source: Nat Commun. 2022 Feb 17;13:952. doi: 10.1038/s41467-022-28638-5 (PMC8854618; doi:10.1038/s41467-022-28638-5)
Supplement: Supplementary file 4 — Source Data [file 41467_2022_28638_MOESM4_ESM.xlsx]

## Sheet: Figure 1A
Panel 1A - average CFUs from three replicates of each variant with CFU recovery performed at 4 timepoints
Days post infection	R rep1			R rep2			R rep3			S rep1			S rep2			S rep3
	Mean	SD	N	Mean	SD	N	Mean	SD	N	Mean	SD	N	Mean	SD	N	Mean	SD	N
0	229200	90151	5	10575	1537	4	143625	68063	4	990000	480416	4	58875	41774	4	285000	133041	4
7	69133	52435	6	74625	61715	6	141533	178303	6	8133333	3354599	3	2275000	2235607	6	112900	73485	3
14	89667	74301	6	44150	55295	6	33700	29549	5	1108000	1076681	4	734150	681823	6	244000	35791	3
28	54667	13317	3	25225	29654	6	108217	140826	6	34100000	36310329	4	1193700	906841	5	3260000	361663	3

## Sheet: Figure 1B
Panel 1B - CFUs from individual animals normalised to the Day 0 CFU of their respective replicate, replicates are separated by a column
Days post infection	Mabs R																				Mabs S
0	0.52356	0.811518	1.46597	1.3438	0.855148			0.729537	0.676157	0.569395	0.533808	2.4911			0.752768	0.553506	1.66052	1.27306	0.760148		1.49495	1.33333	0.646465	0.525253		0.614173	0.614173	1.91339	0.566929	1.29134			0.947867	1.4218	0.473934	1.65877	0.49763
7	0.069808	0.296684	0.724258	0.143106	0.331588	0.244328		6.31673	1.49466	3.26512	2.4911	11.032	1.9573		0.101845	1.41697	3.54244	0.220664	0.719557	0.265683	12.1212	6.46465	6.06061			94.4882	9.68504	61.4173	14.1732	29.5276	5.66929		0.129147	0.699052	0.509479
14	0.401396	0.279232	0.994764	0.157068	0.427574	0.08726		0.791815	4.62633	0.0355872	0.186833	1.70819	8.36299		0.0597786	0.135055	0.148339	0.608856	0.291513		0.848485	2.68687	0.767677	0.173737		1.65354	0.155906	10.8661	7.79528	25.2756	23.622		1.0782	0.805687	1.00711
28	0.200698	0.209424	0.30541					0.622776	0.293594	4.7153	0.907473	2.31317	0.124555		0.0575646	2.71218	1.2952	0.321771	0.254613	0.150554	84.8485	6.06061	8.48485	38.3838		6.14173	23.8583	1.62992	34.9606	27.4016			11.3744	14.218	13.0332

## Sheet: Figure 2B
Panel 2B - % of lesions with the organised necrotic phenotype in individual animals infected with R or S M. abscessus
10 dpi R	10 dpi S	14 dpi R	14 dpi S	28 dpi R	28 dpi S
25	6.06061	40.7407	9.52381	35.0877	23.5294
33.3333	10.9091	39.1304	21.7391	33.3333	21.7391
8.33333	11.236	36.8421	14.6965	25	24.1379
13.6126	12.2449	29.4118	9.09091	36.1111	61.5385
	13.2948	61.5385		33.3333	56.25
		25.9259			24.1935
		17.6471			37.3391
					31.9149
					41.0526
					51.2821
					44.7154
		40	25	46.6667	20
		71.4286	53.5714	40	38.2609
		37.931	22.2222	50	46.6667
		31.25	0	36.3636	24.3243
		58.8235	33.3333	46.4286	27.2727
		55.5556	22.2222
		60.8108	36.3636
		44.8276	18.75
		54.1667	15.2542
		27.907	19.2308
		37.5	9.52381
			20
			23.0769

## Sheet: Figure 2C
Panel 2C - % of bacterial fluorescence contained within organised necrotic granulomas in individual animals infected with R or S M. abscessus
10 dpi R	10 dpi S	14 dpi R	14 dpi S	28 dpi R	28 dpi S
26.6576	1.92098	55.1659	20.4274	80.8242	57.1044
11.5611	12.6298	85.0725	9.49368	12.3207	4.85876
9.94779	15.3159	40.9875	13.0713	93.1457	73.0067
8.02007	10.8255	30.3548	18.6251	85.8772	27.0541
	17.1874	90.6367		53.3993	75.8438
		52.3962			28.3364
		46.3356			52.8472
					46.1733
					57.8035
					59.8205
					39.236
		66.8736	64.2437	77.757	62.9557
		64.8414	69.9815	60.2317	56.5828
		70.421	6.38655	85.713	40.9631
		50.5865	0	36.3484	24.1686
		44.6517	68.5192	71.7632	9.89759
		90.9834	9.2404
		89.2598	39.6657
		42.2928	46.4794
		76.2661	9.81747
		31.4099	24.8135
		80.4803	24.2215
			19.9251
			20.4975

## Sheet: Figure 3C
Panel 3C - Ratio of tnfG px / M. abscessus px per lesion, data from individual animals are separated by boxes, data is pre-ROUT clean up
Control R	Dexamethasone R	Control S	Dexamethasone S
37.3929	1.08442	1.30678	0.018349
1.48927	1.06897	0.0182956	0
2.4148	0.027153	1.49655	0
0.0506329	0.214342	3.70863	566.5
3.05802	1.31801	1.68673	5
2.71585	0.315673	1.89231	0
0.00953678	1.4	4.5	0
0.50874	2.71745	16.3846	0.041237
1.76424	1.39517	0.495146	0.056604
7.34492	1.38084	0.843254	0.096505
2.07078	1.73818	1207	0.027149
1.54271	1.1528	1.712	0.043621
0.189602	0.930233	1.02941	0.018966
2.55463	1.31818	0.5125	0.11811
0	1.58763	3.07765	0.991329
2.43164	1.67677	1.78401	0
7.8744	1.25171	3.73849	0
4.86873	0.116356	0.995305
7.01496		1.00402
2.12708		0.845966	5.85886
3.32422		0.367518	0.888889
1.71821		17.3871	0
1.36619	0.920753	9.575	0.277778
0	0.657588	1.01606	0
1.89399	0.682927	2.467	0
6.4	0.916667	1.09162	0
21.5455	0.726027	2.7561	0
0.161905	0.529412	0.77551	0
1.21429	7.99535	0	0.014706
0.189759	5.10256	7.36913	0.012346
3.65812	6.84564	0.251082	0
0.921642	6.1087	1.13055	0.097674
1.68913	0.885246	47.7619
1.23665	0	0
1.21985	1.06825	0.36981
3.85116	1.0684	1.83727
17.0794	0.990457	0.940695
1.45869	0.05686	2.00114
1.92384	0.204545	0.784618
2.00619	1.53972	0.98351
1.95459	1.80723	0.107303
38.4662		1.64435
6.31796		2.37214
0.166667		0.0127389
4.96762
9.04314
4.67559		1.94382
0.976238		0.167939
1.17361		0.402938
3.11321		0
1.08163		0.486061
24.6286		0
9.51266		1.32934
2.23059		1.87435
8.66128		0
0.0453721		0.31372
1.06257		0.645302
0.820833		1.21505
39.7045		1.16239
4.64669		1.49164
0.921025		3.52697
4.07296		1.7105
9.872		0.00305954
1.4381		1.00962
6.20705		0.037563
		0.0208986
		0.27977
1.28031		0.0378403
33.2727		3.03141
98.2626		0
9.28947		0.0124481
		0
		0.0606061
12.6989		0.0176548
3.59534		0
26.8		0.185656
0.032738		0.0260037
34.6588		0.436592
148.433
148.367
4.02174		30.5931
0.859459		7.68846
		11.5083
		14.5564
		44.6796
		25.6044
		15.0118
		15.4697
		2.10943

## Sheet: Figure 3D
Panel 3D - CFU recovered from individual animals, representative replicate 1 of 2
Control R	Dexamethasone R	Control S	Dexamethasone S
11600	104000	16400	88000
4400	170000	17200	58666.7
11600	74000	9400	128000
2400		20000	50000
		12600	70000
			35600

## Sheet: Figure 4A
Panel 4A - relative quantity of tnfa transcript from individual animals, experimental replicates are separated by boxes
Scrambled R	tnfa crispant R	Scrambled S	tnfa crispant S
1.06444	0.160862	1.67764	0.0879847
1.17924	0.173379	0.384042	0.258048
0.396219	0.727923	2.6129	0.317934
1.36011	0.280465	0.917942	0.204723
		0.224271	0.456898
		0.183202	0.922791
0.669963	0.057	0.583787	0.243201
1.46254	0.1732	3.07012	0.203928
0.108912	0.3366	0.534114	0.267053
1.2161	0.4382	0.876139	0.0516529
1.0583	0.2425	0.444142	0.234701
0.500534	0.1659	0.689395	0.343992
1.34088	0.0865	0.600265	0.866974
2.44203		1.55821	0.487476
0.348159		0.643829	0.465729
0.560717
0.306378
1.98549

## Sheet: Figure 4B
Panel 4B - CFU recovered from individual animals, experimental replicates are separated by boxes
Scram R	tnfa R	Scram S	tnfa S
3200	2000	12200	120000
400	1300	7800	66000
10000	800	32000	107000
6000	1000	16000	38000
6200	1800	9000	150000
3600	3000	6000	89000
10000	2800	11600	42000
8000	3800		22000
	1800		31000
	3000
2000	2700	25000	21000
10100	5700	2000	68000
13533.3	3300	5600	41000
16000	6000	18000	102000
17000		18000	80000
6000		24000	30000
23000		24000
1200		16000
1400
2100
4000
117000	9300	27000	630000
120000	3300	60200	168000
30000	7500	69000	120000
22800	18600	9000	360000
54000	40500	75000	183000
84000		141000
123000		43600

## Sheet: Figure 4C
Panel 4C - % of lesions with the organised necrotic phenotype in individual animals
Scram R	tnfa R	Scram S	tnfa S
40	33.3333	25	29.4118
71.4286	50	53.5714	37.8378
37.931	31.5789	22.2222	10
31.25	33.3333	0	54.7619
58.8235		33.3333	34.4828
		25	16.6667
			30

## Sheet: Figure 4D
Panel 4D - % of bacterial fluorescence contained within organised necrotic granulomas in individual animals
Scram R	tnfa R	Scram S	tnfa S
66.8736	17.1566	64.2437	36.0739
64.8414	33.3188	69.9815	40.8472
70.421	8.63002	6.38656	4.05129
50.5865		0	83.1181
44.6517		68.5192	77.8226

[truncated: 11 more sheets: Figure 4F, Figure 4G, Figure 4H, Figure 5C, Figure 5D, Figure 5E, Figure 6C, Figure 6D, Figure 6E, Figure 6F, Supplementary Figure 2]
